# Supplementary material for: Distribution of Prophages in the Oenococcus oeni Species
Source: Microorganisms. 2021 Apr 16;9(4):856. doi: 10.3390/microorganisms9040856 (PMC8074189; doi:10.3390/microorganisms9040856)
Supplement: Supplementary file 1 [file microorganisms-09-00856-s001.zip]

Archive with 1 entries (1 files):
- microorganisms-1175108-supplementary.pdf
